# Supplementary material for: Causal Mediation Analysis of the Effects of Pain Education on Disability and Pain Intensity in Individuals with Chronic Low Back Pain
Source: J Clin Med. 2026 Jan 2;15(1):348. doi: 10.3390/jcm15010348 (PMC12787205; doi:10.3390/jcm15010348)
Supplement: Supplementary file 1 [file jcm-15-00348-s001.zip]

Archive with 1 entries (1 files):
- jcm-3934074-supplementary.pdf
